# Supplementary material for: Associations of breastfeeding history with metabolic syndrome and cardiovascular risk factors in community-dwelling parous women: The Japan Multi-Institutional Collaborative Cohort Study
Source: PLoS One. 2022 Jan 19;17(1):e0262252. doi: 10.1371/journal.pone.0262252 (PMC8769371; doi:10.1371/journal.pone.0262252)
Supplement: S1 Table — Abbreviations: OR, odds ratio; CI, confidence interval. a, b, c Each index of breastfeeding history was measured in the same way as those in Tables 1 and 2 and was incorporated in the models as a continuous variable. d This model incorporated the same covariates as those of the multivariable-adjusted model in Table 2. (XLSX) [file pone.0262252.s001.xlsx]

## Sheet: S1 Table
Age group		Breastfeeding	Age-adjusted		Multivariable-adjustedd
			OR （95% CI）		OR （95% CI）
All participants		The longest breastfeeding duration (per one month)a	1.01 (1.00 to 1.02)		1.01 (1.00 to 1.02)
		Number of breastfed children (per one child)b	1.10 (1.04 to 1.17)		1.01 (0.93 to 1.10)
		Total breastfeeding duration (per two months)c	1.01 (1.01 to 1.01)		1.01 (1.00 to 1.01)
<55 years old		The longest breastfeeding duration (per one month)a	1.00 (0.99 to 1.01)		1.00 (0.99 to 1.01)
		Number of breastfed children (per one child)b	1.08 (0.96 to 1.22)		0.84 (0.70 to 1.00)
		Total breastfeeding duration (per two months)c	1.00 (1.00 to 1.01)		1.00 (0.99 to 1.01)
≥55 years old		The longest breastfeeding duration (per one month)a	1.02 (1.01 to 1.02)		1.01 (1.01 to 1.02)
		Number of breastfed children (per one child)b	1.10 (1.03 to 1.17)		1.06 (0.96 to 1.17)
		Total breastfeeding duration (per two months)c	1.01 (1.01 to 1.02)		1.01 (1.00 to 1.02)
