# Supplementary material for: Associations of breastfeeding history with metabolic syndrome and cardiovascular risk factors in community-dwelling parous women: The Japan Multi-Institutional Collaborative Cohort Study
Source: PLoS One. 2022 Jan 19;17(1):e0262252. doi: 10.1371/journal.pone.0262252 (PMC8769371; doi:10.1371/journal.pone.0262252)
Supplement: S2 Table — Abbreviations: OR, odds ratio; CI, confidence interval. a, b, c Each index of breastfeeding history was measured and categorized in the same way as those in Tables 1 and 2. d Adjusted for age, residential area, educational attainment, age at first delivery, and parity. The categories of these covariates were the same as those in Table 2. (XLSX) [file pone.0262252.s002.xlsx]

## Sheet: S2 Table
Age group		Breastfeeding		Multivariable-adjustedd		P trend
				OR （95% CI）
All participants		The longest breastfeeding duration (months)a	0	1.00 (reference)		0.717
			0.1–8.0	0.82 (0.64 to 1.06)
			8.1–12.0	0.88 (0.69 to 1.13)
			≥12.1	0.91 (0.71 to 1.17)
		Number of breastfed childrenb	0	1.00 (reference)		0.446
			1	0.90 (0.66 to 1.22)
			2	0.80 (0.62 to 1.03)
			3	0.87 (0.64 to 1.20)
			≥4	1.14 (0.69 to 1.88)
		Total breastfeeding duration (months)c	0	1.00 (reference)		0.537
			0.1–12.0	0.79 (0.61 to 1.01)
			12.1–30.0	0.94 (0.73 to 1.20)
			≥30.1	0.91 (0.71 to 1.17)
<55 years old		The longest breastfeeding duration (months)a	0	1.00 (reference)		0.063
			0.1–8.0	0.46 (0.27 to 0.76)
			8.1–12.0	0.53 (0.32 to 0.88)
			≥12.1	0.41 (0.24 to 0.70)
		Number of breastfed childrenb	0	1.00 (reference)		0.002
			1	0.56 (0.29 to 1.07)
			2	0.45 (0.26 to 0.77)
			3	0.42 (0.22 to 0.77)
			≥4	0.31 (0.13 to 0.78)
		Total breastfeeding duration (months)c	0	1.00 (reference)		0.105
			0.1–15.6	0.46 (0.27 to 0.76)
			15.7–32.0	0.52 (0.31 to 0.88)
			≥32.1	0.44 (0.26 to 0.74)
≥55 years old		The longest breastfeeding duration (months)a	0	1.00 (reference)		0.072
			0.1–7.0	0.94 (0.71 to 1.25)
			7.1–12.0	0.99 (0.75 to 1.31)
			≥12.1	1.16 (0.87 to 1.54)
		Number of breastfed childrenb	0	1.00 (reference)		0.524
			1	1.02 (0.72 to 1.45)
			2	0.91 (0.68 to 1.22)
			3	1.08 (0.75 to 1.56)
			≥4	1.72 (0.95 to 3.15)
		Total breastfeeding duration (months)c	0	1.00 (reference)		0.046					f
			0.1–12.0	0.85 (0.63 to 1.14)
			12.1–30.0	1.09 (0.82 to 1.45)
			≥30.1	1.12 (0.84 to 1.50)
